# Supplementary material for: Parvovirus B19 Replication and Expression in Differentiating Erythroid Progenitor Cells
Source: PLoS One. 2016 Feb 4;11(2):e0148547. doi: 10.1371/journal.pone.0148547 (PMC4742074; doi:10.1371/journal.pone.0148547)
Supplement: S1 Dataset — (XLSX) [file pone.0148547.s001.xlsx]

## Sheet: Contents
S1 Dataset contains the source data for the following Figures:
Fig 2. Phenotypic characteristics of differentiating EPCs
Fig 3. B19V replication in EPCs
Fig 4. B19V replication and distribution in EPCs
Fig 6. B19V replication and expression in a time course of infection in EPCs
Fig 7. B19V replication and expression in a time course of infection in EPCs
Fig 8. Transcript processing in a time course of infection in EPCs
Fig 9. Virus release from infected EPCs and infectivity

## Sheet: Fig 2
Fig 2. Phenotypic characteristics of differentiating EPCs
	EPCs		CD36						CD71						CD235a						GLOBOSIDE						Integrin α5β1
	Day		n	% pos	SD	rel mfi	SD		n	% pos	SD	rel mfi	SD		n	% pos	SD	rel mfi	SD		n	% pos	SD	rel mfi	SD		n	% pos	SD	rel mfi	SD
	3		8	13.4033	3.33739	0.573286	0.447744		4	19.2875	7.03767	0.247624	0.0523414		2	9.41667	3.53	0.487316	0.345906		4	16.7625	6.01453	0.6	0.4		3	61.4067	6.93614	0.92764	0.193243
	6		10	24.54	9.12265	0.729208	0.212792		7	33.9586	10.2494	1.07195	0.621941		4	32.9225	9.33571	0.608529	0.262489		7	32.515	12.9713	0.968828	0.67		6	64.028	6.01191	0.881943	0.286984
	9		16	60.7711	13.8905	1.41522	0.685735		8	78.4062	6.31526	1.8969	1.05404		4	65.746	11.3373	0.996473	0.351228		9	60.075	9.79445	0.870585	0.539748		4	68.126	8.2879	0.935065	0.59
	12		5	69.825	11.0177	1.2358	0.538124		6	80.0692	6.85632	1.35768	1.06978		4	68.2271	12.0583	1.21759	0.59		4	65.5211	8.1451	1.12101	0.774428		3	63.9867	6.10916	0.772771	0.497072
	15		5	71.694	12.4866	0.982446	0.525812		6	86.8817	4.7488	0.899752	0.642382		4	82.9867	13.05	1.49611	0.37291		4	67.895	9.78577	1.48919	0.77		3	66.5	9.39337	1.16426	0.58
	18		5	58.625	6.97026	0.356643	0.138179		4	77.405	8.67896	0.249795	0.0854294		2	80.315	12.325	0.789883	0.513554		4	48.9733	12.2919	0.441488	0.139125		2	55.21	7	1.72871	0.1
Source data for Figure 2. Table reports, for EPCs at three day intervals and for each indicated marker, the percentage of positive cells, the relative Mean Fluorescence Intensity (rel mfi), calculated as the mean geometric fluorescence for each sample normalized to the average value within the fraction of positive cells, and the respective SD values. n is the number of repeated samples analyzed f…

## Sheet: Fig 3
Fig 3. B19V replication in EPCs
	EPCs		B19V DNA
	Day		2 hpi	SEM	24 hpi	SEM	Δ 24 hpi	SEM	48 hpi	SEM	Δ 48 hpi	SEM
	3		4.905	0.35025	4.3625	0.114264	-0.5425	-0.236022	4.43	0.0367422	-0.475	-0.316899
	6		5.221	0.0906575	7.16	0.132924	1.939	0.154456	7.829	0.149283	2.608	0.214579
	9		5.369	0.142785	7.471	0.185625	2.102	0.122898	8.364	0.123722	2.995	0.135935
	12		5.349	0.14793	6.621	0.27904	1.272	0.179405	7.294	0.364924	1.945	0.300515
	15		5.28	0.156297	6.216	0.431056	0.936	0.299793	6.888	0.552797	1.608	0.409452
	18		5.0875	0.216694	5.8675	0.31044	0.78	0.0989107	6.57	0.537184	1.4825	0.322862
Source data for Figure 3. Table reports, for EPCs at three day intervals, the amount of B19V DNA determined by qPCR (Log DNA geq/104 cells and respective SEM), at 2, 24 and 48 hpi, and the variations (Δ Log and respective SEM) between 2-24 and 2-48 hpi.

## Sheet: Fig 4
Fig 4. B19V replication and distribution in EPCs
	EPCs		B19V DNA							B19V FISH
	Day		2 hpi	SD	24 hpi	SD	48 hpi	SD		2 hpi	SD	24 hpi	SD	48 hpi	SD
	3		ND		ND		ND			ND		ND		ND
	6		5.3927	0.0517249	7.15836	0.0448993	7.97035	0.02		0.011	0	1.18	0.05	3.82	0.3
	9		5.41078	0.0885733	7.65031	0.02	8.75511	0.02		0.011	0	3.16	0.215	41.41	1.605
	12		5.33041	0.0228787	6.60369	0.0662624	7.85187	0.02		0.011	0	0.55	0.025	5.26	0.07
	15		5.32325	0.0467108	7.32838	0.0429573	7.91882	0.0306793		0.011	0	0.94	0.285	1.61	0.54
	18		5.46315	0.0621421	6.40569	0.02	7.50243	0.02		0.011	0	0.23	0.06	1.1	0.09
Source data for Figure 4. Table reports, for EPCs at three day intervals, the amount of B19V DNA determined by qPCR (Log DNA geq/104 cells and respective SD), and the fraction of positive cells determined by the flow-FISH assay (% values and respective SD), at 2, 24 and 48 hpi. ND, not determined.

## Sheet: Fig 6
Fig 6. B19V replication and expression in a time course of infection in EPCs
	EPCs		B19V DNA
	Day		2 hpi	SD	6 hpi	SD	12 hpi	SD	24 hpi	SD	36 hpi	SD	48 hpi	SD
	3		5.51	0.0200002	4.83	0.05	4.575	0.0150001	4.56	0.00999999	4.54	0.03	4.49	0
	6		5.44	0.00999999	5.095	0.0249999	4.985	0.0150001	6.675	0.0550001	7.065	0.095	7.235	0.0150001
	9		5.475	0.085	5.135	0.0150001	5.14	0	7.17	0.03	7.935	0.0349998	8.605	0.0250001
	12		5.44	0.00999999	5.24	0.0200002	5.205	0.00500011	6.76	0.00999999	7.275	0.105	7.57	0.02
	15		5.54	0.0599999	5.16	0.04	5.09	0.03	7.015	0.0150001	7.47	0.0800002	7.88	0.0899999
	18		4.715	0.0249999	4.43	0.05	4.61	0.04	5.33	0.02	5.88	0.0699999	5.64	0.04
	EPCs		B19V RNA
	Day		2 hpi	SD	6 hpi	SD	12 hpi	SD	24 hpi	SD	36 hpi	SD	48 hpi	SD
	3				1.97	0.71	2.685	0.135	2.63	0.12	2.725	0.115	2.31	0.37
	6				4.365	0.00499988	5.07	0.0800002	7.02	0.0599999	7.2	0.01	7.12	0.00999999
	9				4.385	0.0150001	5.21	0.00999999	7.375	0.0450001	7.8	0.00999999	8.79	0.04
	12				3.97	0.02	5.075	0.0249999	7.355	0.00500011	7.635	0.0249999	7.56	0.02
	15				4.2	0.0899999	4.84	0.02	7.25	0.005	7.29	0.04	7.68	0.03
	18				2.63	0.12	3.29	0.04	5.13	0.04	5.615	0.145	5.305	0.0350001
Source data for Figure 6. Table reports, for EPCs at three day intervals, the amount of B19V DNA determined by qPCR (Log DNA geq/104 cells and respective SD values), and the amount of B19V total RNA determined by qRT-PCR (Log RNA target copies/104 cells and respective SD values), at 2-48 hpi.

## Sheet: Fig 7
Fig 7. B19V replication and expression in a time course of infection in EPCs
	EPCs		B19V DNA
	Day		2 hpi	SD	6 hpi	SD	12 hpi	SD	24 hpi	SD	36 hpi	SD	48 hpi	SD
	3		5.51188	0.0200002	4.83506	0.05	4.57978	0.0150001	4.56348	0.00999999	4.54407	0.03	4.48855	0
	6		5.43933	0.00999999	5.09342	0.0249999	4.98182	0.0150001	6.67943	0.0550001	7.07555	0.095	7.233	0.0150001
	9		5.48714	0.085	5.13672	0.0150001	5.13672	0	7.17026	0.03	7.93752	0.0349998	8.60746	0.0250001
	12		5.44404	0.00999999	5.24055	0.0200002	5.20683	0.00500011	6.75815	0.00999999	7.2878	0.105	7.57054	0.02
	15		5.54531	0.0599999	5.16137	0.04	5.08991	0.03	7.01284	0.0150001	7.47567	0.0800002	7.88593	0.0899999
	18		4.7185	0.0249999	4.43136	0.05	4.61384	0.04	5.32634	0.02	5.88705	0.0699999	5.64542	0.04
	EPCs		NS mRNA
	Day		2 hpi	SD	6 hpi	SD	12 hpi	SD	24 hpi	SD	36 hpi	SD	48 hpi	SD
	3				1.00432	0.361964	1.53275	0.0770659	0.842609	0.038446	0.717671	0.030287	0.826723	0.132419
	6				2.32222	0.00265998	3.49969	0.055222	3.20952	0.0274317	5.09342	0.0070742	5.29226	0.00743294
	9				1.8651	0.00638011	3.5172	0.00675085	3.34439	0.0204065	5.44248	0.00697753	5.88762	0.0267923
	12				2.84634	0.0143392	3.1038	0.0152896	3.20683	0.00218008	5.4216	0.0177524	5.72181	0.015137
	15				1.39445	0.0298811	3.34635	0.0138279	2.97635	0.00205266	5.31806	0.02918	5.38202	0.0210235
	18				0.585461	0.026713	1.77815	0.0216188	1.42488	0.0111102	3.1959	0.08253	3.72509	0.0245766
	EPCs		small mRNAs
	Day		2 hpi	SD	6 hpi	SD	12 hpi	SD	24 hpi	SD	36 hpi	SD	48 hpi	SD
	3				1.68485	0.607229	2.28103	0.114689	2.13988	0.0976371	1.98543	0.0837886	2.16732	0.347146
	6				3.00432	0.00344129	4.24797	0.0670293	4.50651	0.0385171	6.36173	0.00883573	6.63347	0.00931666
	9				2.54777	0.00871537	4.26482	0.00818582	4.64147	0.0283209	6.71012	0.00860271	7.22789	0.0328914
	12				3.52892	0.0177779	3.85187	0.0189746	4.50379	0.00306179	6.68931	0.0219033	7.06446	0.018689
	15				2.07555	0.044476	4.09342	0.0169149	4.27184	0.0029461	6.58433	0.036128	6.72346	0.0262635
	18				1.26717	0.0578177	2.52634	0.0307153	2.72181	0.0212227	4.46389	0.115274	5.06446	0.0334131
	EPCs		VP1 mRNA
	Day		2 hpi	SD	6 hpi	SD	12 hpi	SD	24 hpi	SD	36 hpi	SD	48 hpi	SD
	3						1.25768	0.0632352	1.95761	0.0893205	1.69723	0.0716262	1.72346	0.276051
	6				2.15229	0.00246533	3.22531	0.0508926	4.32634	0.0369772	6.07188	0.00843317	6.19033	0.00869428
	9				1.69636	0.00580286	3.24055	0.00621986	4.4609	0.0272191	6.42325	0.00823492	6.78462	0.0308742
	12				2.67669	0.0134846	2.82802	0.013931	4.32222	0.00293835	6.4014	0.0209606	6.61909	0.0175108
	15				1.22531	0.0262566	3.07188	0.0126937	4.09342	0.00282305	6.29667	0.0345496	6.27875	0.0245264
	18				0.416641	0.0190102	1.50379	0.0182832	2.54033	0.0198076	4.17609	0.107842	4.62118	0.0304885
	EPCs		VP2 mRNA
	Day		2 hpi	SD	6 hpi	SD	12 hpi	SD	24 hpi	SD	36 hpi	SD	48 hpi	SD
	3						0.78533	0.0394859	2.20952	0.100814	2.24055	0.0945553	2.2833	0.365724
	6				1.66464	0.00190676	2.75282	0.043437	4.57749	0.0391238	6.61595	0.00918882	6.74741	0.00947669
	9				1.20683	0.00412828	2.76938	0.0053155	4.71265	0.0287552	6.96473	0.00892913	7.34242	0.0334126
	12				2.18752	0.0110202	2.35603	0.011606	4.57403	0.00310954	6.94448	0.0227388	7.17898	0.018992
	15				0.737193	0.015797	2.5977	0.0107343	4.34439	0.00299613	6.83948	0.037528	6.83822	0.0267118
	18						1.02938	0.0125153	2.79239	0.021773	4.7185	0.121849	5.18184	0.0341875
	EPCs		11kDa mRNA
	Day		2 hpi	SD	6 hpi	SD	12 hpi	SD	24 hpi	SD	36 hpi	SD	48 hpi	SD
	3								2.05308	0.0936766	2.08636	0.0880482	2.17026	0.347618
	6						1.99344	0.0314547	4.41996	0.0377774	6.4609	0.00897347	6.63448	0.00931808
	9						2.0086	0.00385527	4.55509	0.0277938	6.80956	0.0087302	7.23045	0.032903
	12						1.5966	0.00786497	4.41664	0.00300254	6.78958	0.0222316	7.06446	0.018689
	15						1.83885	0.00759854	4.18469	0.00288599	6.68395	0.0366746	6.72509	0.0262699
	18						0.271842	0.00330506	2.63448	0.0205417	4.56348	0.117846	5.06819	0.0334377
Source data for Figure 7. Table reports, for EPCs at three day intervals, the amount of B19V DNA determined by qPCR (Log DNA geq/104 cells and respective SD values), and the amount of selected mRNA classes determined by qRT-PCR (Log RNA target copies/104 cells and respective SD values), at 2-48 hpi.

## Sheet: Fig 8
Fig 8. Transcript processing in a time course of infection in EPCs
			Cleavage/Polyadenylation			Intron 1 Splicing				Intron 2 Splicing				mRNA classes
	Time point		pAp cleaved	pAd cleaved		no splice 1	splice 1.1	splice 1.2		no splice 2	splice 2.1	splice 2.2		NS	small	VP1	VP2	11 kDa
	6 hpi		0.813	0.187		0.123	0.514	0.362		0.967	0.033	0		0.149	0.717	0.101	0.033	0
	12 hpi		0.923	0.077		0.19	0.527	0.283		0.971	0.024	0.004		0.136	0.763	0.072	0.024	0.004
	24 hpi		0.284	0.716		0.028	0.61	0.362		0.461	0.318	0.221		0.014	0.27	0.178	0.318	0.221
	36 hpi		0.317	0.683		0.034	0.66	0.306		0.339	0.389	0.272		0.012	0.216	0.112	0.389	0.272
	48 hpi		0.343	0.657		0.016	0.678	0.306		0.379	0.351	0.271		0.012	0.269	0.097	0.351	0.271
Source data for Figure 8. Table reports, for EPCs at three day intervals, the observed frequency of processing events at pAp/pAd sites, intron 1, or intron 2, and the resulting overall composition of the major classes of viral mRNAs. Cumulative data are averaged for each time point in the course of infection (2-48 hpi), for all experimental series (day 3-18).

## Sheet: Fig 9
Fig 9. Virus release from infected EPCs and infectivity
	EPCs		B19V DNA in spn
	Day		6 hpi	SD	12 hpi	SD	24 hpi	SD	36 hpi	SD	48 hpi	SD
	3		4.84333	0.0120185	4.97	0.0057735	5	0.0208167	4.89333	0.0176383	4.95667	0.0484195
	6		4.83667	0.0328295	4.61667	0.02848	4.98667	0.0202759	5.71	0.0152752	6.41	0.0057735
	9		5.17667	0.0166667	5.13333	0.0133333	6.70333	0.0517473	6.59667	0.0185592	7.9	0.0288675
	12		4.54667	0.0260342	4.87	0.00999991	5.07333	0.0290593	6.2	0.0737112	6.71333	0.0233334
	15		4.83	0	5.01667	0.0202759	5.83	0.0152753	6.84667	0.0266666	7.07333	0.0233332
	18		5.01333	0.0218582	4.95333	0.0185592	4.90667	0.0296273	5.07667	0.0166667	5.05333	0.0638576
Source data for Figure 9A. Amount of viral DNA released in the supernatants (spn) of B19V-infected EPCs, at different time points post-infection (6-48 hpi) for EPCs at different days from isolation (day 3-18). Log of viral DNA target copies (Log DNA geq/100 µL) and respective SD values.
			Infectivity of B19V in spn
	EPCs		spn at 12 hpi					spn at 48 hpi
	Day		2 hpi	SD	48 hpi	SD		2 hpi	SD	48 hpi	SD
	3		2.64	0.07	3.615	0.025		2.855	0.065	3.645	0.02
	6		1.355	0.035	4.49	0.075		4.535	0.015	4.025	0.04
	9		2.86	0.04	3.72	0.02		5.81	0.02	3.19	0.03
	12		2.685	0.135	3.49	0.075		4.46	0.02	4.45	0.02
	15		2.615	0.035	3.865	0.07		4.91	0.01	4.025	0.045
	18		2.655	0.085	3.775	0.06		2.765	0.065	3.405	0.08
Source data for Figure 9B. Infectivity of virus released from EPCs. Supernatants recovered at 12 hpi and 48 hpi from B19V infected EPCs at different days of culture (day 3-18) were used to infect a new population of EPCs at day 9 of culture, and the amount of intracellular viral DNA at 2 and 48 hpi determined by qPCR assay. Log of viral DNA target copies (Log DNA geq/104 cells) and respective SD …
